# Supplementary material for: Convolutional Neural Networks for Fully Automated Diagnosis of Cardiac Amyloidosis by Cardiac Magnetic Resonance Imaging
Source: J Pers Med. 2021 Dec 1;11(12):1268. doi: 10.3390/jpm11121268 (PMC8705947; doi:10.3390/jpm11121268)
Supplement: Supplementary file 1 [file jpm-11-01268-s001.zip]

Archive with 1 entries (1 files):
- jpm-1419710-supplementary.pdf
